# Supplementary material for: Endosomally Localized RGLG-Type E3 RING-Finger Ligases Modulate Sorting of Ubiquitylation-Mimic PIN2
Source: Int J Mol Sci. 2022 Jun 17;23(12):6767. doi: 10.3390/ijms23126767 (PMC9224344; doi:10.3390/ijms23126767)
Supplement: Supplementary file 1 [file ijms-23-06767-s001.zip]

Archive with 1 entries (1 files):
- ijms-1571276-supplementary.pdf
